# Supplementary material for: Kullback–Leibler Divergence of Sleep-Wake Patterns Related with Depressive Severity in Patients with Epilepsy
Source: Brain Sci. 2023 May 19;13(5):823. doi: 10.3390/brainsci13050823 (PMC10216093; doi:10.3390/brainsci13050823)
Supplement: Supplementary file 1 [file brainsci-13-00823-s001.zip]

Archive with 1 entries (1 files):
- brainsci-2381610-supplementary.pdf
